# Supplementary material for: One Step before Synthesis: Structure–Property–Condition Relationship Models to Sustainable Design of Efficient TiO2-Based Multicomponent Nanomaterials
Source: Int J Mol Sci. 2022 Oct 30;23(21):13196. doi: 10.3390/ijms232113196 (PMC9658538; doi:10.3390/ijms232113196)
Supplement: Supplementary file 1 [file ijms-23-13196-s001.zip]

Archive with 1 entries (1 files):
- ijms-1970453-supplementary.pdf
